# Supplementary material for: A Development of Rapid Whole-Genome Sequencing of Seoul orthohantavirus Using a Portable One-Step Amplicon-Based High Accuracy Nanopore System
Source: Viruses. 2023 Jul 13;15(7):1542. doi: 10.3390/v15071542 (PMC10386077; doi:10.3390/v15071542)
Supplement: Supplementary file 1 [file viruses-15-01542-s001.zip]

Archive with 1 entries (1 files):
- viruses-2490092-supplementary.pdf
